# Supplementary material for: Improved temporal IoT device identification using robust statistical features
Source: PeerJ Comput Sci. 2024 Jul 9;10:e2145. doi: 10.7717/peerj-cs.2145 (PMC11323103; doi:10.7717/peerj-cs.2145)
Supplement: Supplemental Information 1 [file peerj-cs-10-2145-s001.zip]

Archive with 2 entries (2 files):
- experiments/flow-based.ipynb
- experiments/main-exp-onevsrest.ipynb
