# Supplementary material for: Improved temporal IoT device identification using robust statistical features
Source: PeerJ Comput Sci. 2024 Jul 9;10:e2145. doi: 10.7717/peerj-cs.2145 (PMC11323103; doi:10.7717/peerj-cs.2145)
Supplement: Supplemental Information 1 [file peerj-cs-10-2145-s001.zip › experiments/flow-based.ipynb]

# %% [markdown]
#### Import

# %% [code]
import pandas as pd
import pyshark as ps
import numpy as np
import time
import multiprocessing
from glob import glob
from datetime import timedelta
from tqdm.notebook import tqdm
import os

#Import sklearn
from sklearn.model_selection import train_test_split
from sklearn.metrics import f1_score, precision_score, accuracy_score, recall_score, confusion_matrix
from sklearn.ensemble import RandomForestClassifier
from sklearn.multiclass import OneVsRestClassifier
import pickle
from sklearn.impute import SimpleImputer

from sklearn.metrics import multilabel_confusion_matrix
from sklearn.metrics import classification_report

# %% [markdown]
#### Functions

# %% [code]
def get_model():
    model = RandomForestClassifier(
        n_estimators=100,
        criterion='gini',
        # max_depth=5,
        min_samples_split=10,
        min_samples_leaf=2,
        min_weight_fraction_leaf=0.0,
        max_features='auto',
        max_leaf_nodes=None,
        min_impurity_decrease=0.0,
        # min_impurity_split=None,
        bootstrap=True,
        oob_score=False,
        n_jobs=-1,
        random_state=0,
        verbose=0,
        warm_start=False,
        class_weight='balanced'
    )
    return model

def filter_label(df, i):
    if i==0:
        df = df.loc[df['device'] != 'Smart Plug 2']
    elif i==1: 
        df = df.loc[(df['device'] == 'Amazon Echo') | (df['device'] == 'Belkin wemo motion sensor') | (df['device'] == 'Belkin Wemo switch') | (df['device'] == 'HP Printer') | 
        (df['device'] == 'Insteon Camera') | (df['device'] == 'Light Bulbs LiFX Smart Bulb') | (df['device'] == 'NEST Protect smoke alarm') | (df['device'] == 'Netatmo weather station') |
        (df['device'] == 'Samsung SmartCam') | (df['device'] == 'Smart Things') | (df['device'] == 'Triby Speaker') | (df['device'] == 'Withings Smart scale')]
        
    return df

def features_selection(df):
    df = df[['src_port', 'dst_port', 'src2dst_bytes', 'dst2src_bytes', 'src2dst_packets', 'dst2src_packets', 'udps.bidirectional_mean_piat', 'udps.bidirectional_std_piat', 'udps.bidirectional_variance_piat', 'udps.bidirectional_skew_piat', 'udps.bidirectional_kurtosis_piat', 
            'udps.bidirectional_mean_ps', 'udps.bidirectional_std_ps', 'udps.bidirectional_variance_ps', 'udps.bidirectional_skew_ps','udps.bidirectional_kurtosis_ps', 'bidirectional_duration_ms', 'protocol', 'requested_server_name', 'device']].copy()
    
    return df

def test_split(df):
    X = df.iloc[:, :-1]
    y = df.iloc[:, -1]
    convert_dict = {'requested_server_name': str}
    X = X.astype(convert_dict)
    X['requested_server_name'] = pd.factorize(X['requested_server_name'])[0]

    return X,y

# %% [code]
# percent_missing = df_priv_1.isnull().sum() * 100 / len(df_priv_1)
# missing_value_df = pd.DataFrame({'column_name': df_priv_1.columns,
#                                  'percent_missing': percent_missing})
# missing_value_df.sort_values('percent_missing', inplace=True)

# %% [markdown]
#### PRIVATE

# %% [markdown]
##### Week 1

# %% [code]
pickle_file = r'D:\Master\model\exp1-2\priv_1_time_x.sav'
clf_priv_1 = pickle.load(open(pickle_file, 'rb'))

# %% [code]
df_priv_1 = pd.read_csv(r'D:\Master\datasets\exp1\Combined\Private\week_1.csv')
df_priv_1 = filter_label(df_priv_1, 0)
df_priv_1_cut = features_selection(df_priv_1)
X_priv_1, y_priv_1 = test_split(df_priv_1_cut)

# %% [code]
feat_impts = [] 
for clf in clf_priv_1.estimators_:
    feat_impts.append(clf.feature_importances_)

# np.mean(feat_impts, axis=0)
importances = np.mean(feat_impts, axis=0)
# print(importances)

important_features = pd.Series(data=importances, index=X_priv_1.columns)
important_features.sort_values(ascending=False,inplace=True)
print(important_features)

# %% [code]
X_priv_1['requested_server_name']

# %% [code]
rf_model = get_model()
start = time.time()
print('training....start time: ', start)
clf_priv_1 = rf_model.fit(X_priv_1, y_priv_1)
stop = time.time() 
print('time taken: ', stop-start)

pickle_file = r'D:\Master\model\exp1-2\priv_1_time_x.sav'
pickle.dump(clf_priv_1, open(pickle_file, 'wb'))

# %% [code]
y_pred_priv_1 = clf_priv_1.predict(X_priv_1)

# %% [code]
print('accuracy: ', accuracy_score(y_priv_1, y_pred_priv_1))
print('f1: ', f1_score(y_priv_1, y_pred_priv_1, average='weighted'))
print('precision: ', precision_score(y_priv_1, y_pred_priv_1, average='weighted'))
print('recall: ', recall_score(y_priv_1, y_pred_priv_1, average='weighted'))

# %% [code]
print(sorted(y_priv_1.unique()))
cm = confusion_matrix(y_priv_1, y_pred_priv_1, labels=sorted(y_priv_1.unique()))
print(cm)

# %% [code]
def classwise_accuracy():
   a = pd.crosstab(y_pred_priv_1,y_priv_1)
   print(a.max(axis=1)/a.sum(axis=1))
classwise_accuracy()

# %% [markdown]
##### Week 2

# %% [code]
df_priv_2 = pd.read_csv(r'D:\Master\datasets\exp1\combined\Private\week_2.csv')
df_priv_2 = filter_label(df_priv_2, 0)
df_priv_2_cut = features_selection(df_priv_2)
X_priv_2, y_priv_2 = test_split(df_priv_2_cut)

# %% [code]
y_pred_priv_2 = clf_priv_1.predict(X_priv_2)

print('accuracy: ', accuracy_score(y_priv_2, y_pred_priv_2))
print('f1: ', f1_score(y_priv_2, y_pred_priv_2, average='weighted'))
print('precision: ', precision_score(y_priv_2, y_pred_priv_2, average='weighted'))
print('recall: ', recall_score(y_priv_2, y_pred_priv_2, average='weighted'))

# %% [code]
print(sorted(y_priv_2.unique()))
cm = confusion_matrix(y_priv_2, y_pred_priv_2, labels=sorted(y_priv_2.unique()))
print(cm)

# %% [markdown]
##### Week 3

# %% [code]
df_priv_3 = pd.read_csv(r'D:\Master\datasets\exp1\combined\Private\week_3.csv')
df_priv_3 = filter_label(df_priv_3, 0)
df_priv_3_cut = features_selection(df_priv_3)
X_priv_3, y_priv_3 = test_split(df_priv_3_cut)

# %% [code]
y_pred_priv_3 = clf_priv_1.predict(X_priv_3)

print('accuracy: ', accuracy_score(y_priv_3, y_pred_priv_3))
print('f1: ', f1_score(y_priv_3, y_pred_priv_3, average='weighted'))
print('precision: ', precision_score(y_priv_3, y_pred_priv_3, average='weighted'))
print('recall: ', recall_score(y_priv_3, y_pred_priv_3, average='weighted'))

# %% [code]
print(sorted(y_priv_3.unique()))
cm = confusion_matrix(y_priv_3, y_pred_priv_3, labels=sorted(y_priv_3.unique()))
print(cm)

# %% [markdown]
##### Week 4

# %% [code]
df_priv_4 = pd.read_csv(r'D:\Master\datasets\exp1\combined\Private\week_4.csv')
df_priv_4 = filter_label(df_priv_4, 0)
df_priv_4_cut = features_selection(df_priv_4)
X_priv_4, y_priv_4 = test_split(df_priv_4_cut)

# %% [code]
y_pred_priv_4 = clf_priv_1.predict(X_priv_4)

print('accuracy: ', accuracy_score(y_priv_4, y_pred_priv_4))
print('f1: ', f1_score(y_priv_4, y_pred_priv_4, average='weighted'))
print('precision: ', precision_score(y_priv_4, y_pred_priv_4, average='weighted'))
print('recall: ', recall_score(y_priv_4, y_pred_priv_4, average='weighted'))

# %% [code]
print(sorted(y_priv_4.unique()))
cm = confusion_matrix(y_priv_4, y_pred_priv_4, labels=sorted(y_priv_4.unique()))
print(cm)

# %% [code]
def classwise_accuracy():
   a = pd.crosstab(y_pred_priv_4,y_priv_4)
   print(a.max(axis=1)/a.sum(axis=1))
classwise_accuracy()

# %% [markdown]
##### Week 5

# %% [code]
df_priv_5 = pd.read_csv(r'D:\Master\datasets\exp1\combined\Private\week_5.csv')
df_priv_5 = filter_label(df_priv_5, 0)
df_priv_5_cut = features_selection(df_priv_5)
X_priv_5, y_priv_5 = test_split(df_priv_5_cut)

# %% [code]
y_pred_priv_5 = clf_priv_1.predict(X_priv_5)

print('accuracy: ', accuracy_score(y_priv_5, y_pred_priv_5))
print('f1: ', f1_score(y_priv_5, y_pred_priv_5, average='weighted'))
print('precision: ', precision_score(y_priv_5, y_pred_priv_5, average='weighted'))
print('recall: ', recall_score(y_priv_5, y_pred_priv_5, average='weighted'))

# %% [code]
print(sorted(y_priv_5.unique()))
cm = confusion_matrix(y_priv_5, y_pred_priv_5, labels=sorted(y_priv_5.unique()))
print(cm)

# %% [code]
def classwise_accuracy():
   a = pd.crosstab(y_pred_priv_5,y_priv_5)
   print(a.max(axis=1)/a.sum(axis=1))
classwise_accuracy()

# %% [markdown]
##### Week 6

# %% [code]
df_priv_6 = pd.read_csv(r'D:\Master\datasets\exp1\combined\Private\week_6.csv')
df_priv_6 = filter_label(df_priv_6, 0)
df_priv_6_cut = features_selection(df_priv_6)
X_priv_6, y_priv_6 = test_split(df_priv_6_cut)

# %% [code]
y_pred_priv_6 = clf_priv_1.predict(X_priv_6)

print('accuracy: ', accuracy_score(y_priv_6, y_pred_priv_6))
print('f1: ', f1_score(y_priv_6, y_pred_priv_6, average='weighted'))
print('precision: ', precision_score(y_priv_6, y_pred_priv_6, average='weighted'))
print('recall: ', recall_score(y_priv_6, y_pred_priv_6, average='weighted'))

# %% [code]
print(sorted(y_priv_6.unique()))
cm = confusion_matrix(y_priv_6, y_pred_priv_6, labels=sorted(y_priv_6.unique()))
print(cm)

# %% [code]
def classwise_accuracy():
   a = pd.crosstab(y_pred_priv_6,y_priv_6)
   print(a.max(axis=1)/a.sum(axis=1))
classwise_accuracy()

# %% [markdown]
#### UNSW

# %% [markdown]
##### Week 1

# %% [code]
# pd.set_option('display.max_rows', None)
# missing_value_df

# %% [code]
df_UNSW_1 = pd.read_csv(r'D:\Master\datasets\exp1-2\combined\UNSW\week_1.csv')
df_UNSW_1 = filter_label(df_UNSW_1, 1)
df_UNSW_1_cut = features_selection(df_UNSW_1)
X_UNSW_1, y_UNSW_1 = test_split(df_UNSW_1_cut)

# %% [code]
percent_missing = df_UNSW_1.isnull().sum() * 100 / len(df_UNSW_1)
missing_value_df = pd.DataFrame({'column_name': df_UNSW_1.columns,
                                 'percent_missing': percent_missing})
missing_value_df.sort_values('percent_missing', inplace=True)

# %% [code]
missing_value_df.loc[missing_value_df['column_name'] == 'requested_server_name']

# %% [code]
rf_model = get_model()
start = time.time()
print('training....start time: ', start)
clf_UNSW_1 = rf_model.fit(X_UNSW_1, y_UNSW_1)
stop = time.time() 
print('time taken: ', stop-start)

pickle_file = r'D:\Master\model\exp1-2\UNSW_1_time_x.sav'
pickle.dump(clf_UNSW_1, open(pickle_file, 'wb'))

# %% [code]
pickle_file = r'D:\Master\model\exp1-2\UNSW.sav'
model = pickle.load(open(pickle_file, 'rb'))

feat_impts = [] 
for clf in model.estimators_:
    feat_impts.append(clf.feature_importances_)

# np.mean(feat_impts, axis=0)
importances = np.mean(feat_impts, axis=0)
# print(importances)

important_features = pd.Series(data=importances, index=X_UNSW_1.columns)
important_features.sort_values(ascending=False,inplace=True)
print(important_features)

# %% [code]
y_pred_UNSW_1 = clf_UNSW_1.predict(X_UNSW_1)

# %% [code]
print('accuracy: ', accuracy_score(y_UNSW_1, y_pred_UNSW_1))
print('f1: ', f1_score(y_UNSW_1, y_pred_UNSW_1, average='weighted'))
print('precision: ', precision_score(y_UNSW_1, y_pred_UNSW_1, average='weighted'))
print('recall: ', recall_score(y_UNSW_1, y_pred_UNSW_1, average='weighted'))

# %% [code]
def classwise_accuracy():
   a = pd.crosstab(y_pred_UNSW_1,y_UNSW_1)
   print(a.max(axis=1)/a.sum(axis=1))
classwise_accuracy()

# %% [code]
print(sorted(y_UNSW_1.unique()))
cm = confusion_matrix(y_UNSW_1, y_pred_UNSW_1, labels=sorted(y_UNSW_1.unique()))
print(cm)

# %% [markdown]
##### Week 2

# %% [code]
df_UNSW_2 = pd.read_csv(r'D:\Master\datasets\exp1-2\combined\UNSW\week_2.csv')
df_UNSW_2 = filter_label(df_UNSW_2, 1)
df_UNSW_2_cut = features_selection(df_UNSW_2)
X_UNSW_2, y_UNSW_2 = test_split(df_UNSW_2_cut)

# %% [code]
y_pred_UNSW_2 = clf_UNSW_1.predict(X_UNSW_2)

print('accuracy: ', accuracy_score(y_UNSW_2, y_pred_UNSW_2))
print('f1: ', f1_score(y_UNSW_2, y_pred_UNSW_2, average='weighted'))
print('precision: ', precision_score(y_UNSW_2, y_pred_UNSW_2, average='weighted'))
print('recall: ', recall_score(y_UNSW_2, y_pred_UNSW_2, average='weighted'))

# %% [code]
print(sorted(y_UNSW_2.unique()))
cm = confusion_matrix(y_UNSW_2, y_pred_UNSW_2, labels=sorted(y_UNSW_2.unique()))
print(cm)

# %% [markdown]
##### Week 3

# %% [code]
df_UNSW_3 = pd.read_csv(r'D:\Master\datasets\exp1-2\combined\UNSW\week_3.csv')
df_UNSW_3 = filter_label(df_UNSW_3, 1)
df_UNSW_3_cut = features_selection(df_UNSW_3)
X_UNSW_3, y_UNSW_3 = test_split(df_UNSW_3_cut)

# %% [code]
y_pred_UNSW_3 = clf_UNSW_1.predict(X_UNSW_3)

print('accuracy: ', accuracy_score(y_UNSW_3, y_pred_UNSW_3))
print('f1: ', f1_score(y_UNSW_3, y_pred_UNSW_3, average='weighted'))
print('precision: ', precision_score(y_UNSW_3, y_pred_UNSW_3, average='weighted'))
print('recall: ', recall_score(y_UNSW_3, y_pred_UNSW_3, average='weighted'))

# %% [code]
print(sorted(y_UNSW_3.unique()))
cm = confusion_matrix(y_UNSW_3, y_pred_UNSW_3, labels=sorted(y_UNSW_3.unique()))
print(cm)

# %% [markdown]
##### Week 4

# %% [code]
df_UNSW_4 = pd.read_csv(r'D:\Master\datasets\exp1-2\combined\UNSW\week_4.csv')
df_UNSW_4 = filter_label(df_UNSW_4, 1)
df_UNSW_4_cut = features_selection(df_UNSW_4)
X_UNSW_4, y_UNSW_4 = test_split(df_UNSW_4_cut)

# %% [code]
y_pred_UNSW_4 = clf_UNSW_1.predict(X_UNSW_4)

print('accuracy: ', accuracy_score(y_UNSW_4, y_pred_UNSW_4))
print('f1: ', f1_score(y_UNSW_4, y_pred_UNSW_4, average='weighted'))
print('precision: ', precision_score(y_UNSW_4, y_pred_UNSW_4, average='weighted'))
print('recall: ', recall_score(y_UNSW_4, y_pred_UNSW_4, average='weighted'))

# %% [code]
print(sorted(y_UNSW_4.unique()))
cm = confusion_matrix(y_UNSW_4, y_pred_UNSW_4, labels=sorted(y_UNSW_4.unique()))
print(cm)

# %% [markdown]
##### Week 5

# %% [code]
df_UNSW_5 = pd.read_csv(r'D:\Master\datasets\exp1-2\combined\UNSW\week_5.csv')
df_UNSW_5 = filter_label(df_UNSW_5, 1)
df_UNSW_5_cut = features_selection(df_UNSW_5)
X_UNSW_5, y_UNSW_5 = test_split(df_UNSW_5_cut)

# %% [code]
y_pred_UNSW_5 = clf_UNSW_1.predict(X_UNSW_5)

print('accuracy: ', accuracy_score(y_UNSW_5, y_pred_UNSW_5))
print('f1: ', f1_score(y_UNSW_5, y_pred_UNSW_5, average='weighted'))
print('precision: ', precision_score(y_UNSW_5, y_pred_UNSW_5, average='weighted'))
print('recall: ', recall_score(y_UNSW_5, y_pred_UNSW_5, average='weighted'))

# %% [code]
print(sorted(y_UNSW_5.unique()))
cm = confusion_matrix(y_UNSW_5, y_pred_UNSW_5, labels=sorted(y_UNSW_5.unique()))
print(cm)

# %% [code]
print(np.unique(y_pred_UNSW_5))
print(len(np.unique(y_pred_UNSW_5)))

labels_15=['Amazon Echo','Belkin Wemo switch','Belkin wemo motion sensor','Dropcam','HP Printer',
'Insteon Camera','Light Bulbs LiFX Smart Bulb','NEST Protect smoke alarm','Netatmo weather station','PIX-STAR Photo-frame','Samsung SmartCam','Smart Things','Triby Speaker','iHome Power Plug', 'Withings Smart scale']

# %% [code]
from sklearn.metrics import multilabel_confusion_matrix
from sklearn.metrics import classification_report
labels_16= ['Amazon Echo','Belkin wemo motion sensor','Belkin Wemo switch','Dropcam','HP Printer','iHome Power Plug','Insteon Camera','Light Bulbs LiFX Smart Bulb','NEST Protect smoke alarm','Netatmo weather station','Netatmo Welcome','PIX-STAR Photo-frame','Samsung SmartCam','Smart Things','Triby Speaker','Withings Smart scale']
# multilabel_confusion_matrix(y_UNSW_5, y_pred_UNSW_5,labels=labels_15)
print(classification_report(y_UNSW_5, y_pred_UNSW_5,labels=sorted(y_UNSW_5.unique())))

# %% [code]
print(sorted(y_UNSW_5.unique()))
cm = confusion_matrix(y_UNSW_5, y_pred_UNSW_5, labels=sorted(y_UNSW_5.unique()))
print(cm)

# %% [markdown]
##### Week 6

# %% [code]
df_UNSW_6 = pd.read_csv(r'D:\Master\datasets\exp1-2\combined\UNSW\week_6.csv')
df_UNSW_6 = filter_label(df_UNSW_6, 1)
df_UNSW_6_cut = features_selection(df_UNSW_6)
X_UNSW_6, y_UNSW_6 = test_split(df_UNSW_6_cut)

# %% [code]
y_pred_UNSW_6 = clf_UNSW_1.predict(X_UNSW_6)

print('accuracy: ', accuracy_score(y_UNSW_6, y_pred_UNSW_6))
print('f1: ', f1_score(y_UNSW_6, y_pred_UNSW_6, average='weighted'))
print('precision: ', precision_score(y_UNSW_6, y_pred_UNSW_6, average='weighted'))
print('recall: ', recall_score(y_UNSW_6, y_pred_UNSW_6, average='weighted'))

# %% [code]
print(sorted(y_UNSW_6.unique()))
cm = confusion_matrix(y_UNSW_6, y_pred_UNSW_6, labels=sorted(y_UNSW_6.unique()))
print(cm)

# %% [code]
def classwise_accuracy():
   a = pd.crosstab(y_pred_UNSW_6,y_UNSW_6)
   print(a.max(axis=1)/a.sum(axis=1))
classwise_accuracy()

# %% [markdown]
##### Week 7

# %% [code]
df_UNSW_7 = pd.read_csv(r'D:\Master\datasets\exp1-2\combined\UNSW\week_7.csv')
df_UNSW_7 = filter_label(df_UNSW_7, 1)
df_UNSW_7_cut = features_selection(df_UNSW_7)
X_UNSW_7, y_UNSW_7 = test_split(df_UNSW_7_cut)

# %% [code]
y_pred_UNSW_7 = clf_UNSW_1.predict(X_UNSW_7)

print('accuracy: ', accuracy_score(y_UNSW_7, y_pred_UNSW_7))
print('f1: ', f1_score(y_UNSW_7, y_pred_UNSW_7, average='weighted'))
print('precision: ', precision_score(y_UNSW_7, y_pred_UNSW_7, average='weighted'))
print('recall: ', recall_score(y_UNSW_7, y_pred_UNSW_7, average='weighted'))

# %% [code]
labels_15=['Amazon Echo','Belkin Wemo switch','Belkin wemo motion sensor','HP Printer','Insteon Camera','Light Bulbs LiFX Smart Bulb',
'NEST Protect smoke alarm','Netatmo weather station','Samsung SmartCam','Smart Things','Triby Speaker', 'Withings Smart scale']

# %% [code]
print(sorted(y_UNSW_7.unique()))
cm = confusion_matrix(y_UNSW_7, y_pred_UNSW_7, labels=sorted(y_UNSW_7.unique()))
print(cm)

# %% [markdown]
##### Week 8

# %% [code]
df_UNSW_8 = pd.read_csv(r'D:\Master\datasets\exp1-2\combined\UNSW\week_8.csv')
df_UNSW_8 = filter_label(df_UNSW_8, 1)
df_UNSW_8_cut = features_selection(df_UNSW_8)
X_UNSW_8, y_UNSW_8 = test_split(df_UNSW_8_cut)

# %% [code]
y_pred_UNSW_8 = clf_UNSW_1.predict(X_UNSW_8)

print('accuracy: ', accuracy_score(y_UNSW_8, y_pred_UNSW_8))
print('f1: ', f1_score(y_UNSW_8, y_pred_UNSW_8, average='weighted'))
print('precision: ', precision_score(y_UNSW_8, y_pred_UNSW_8, average='weighted'))
print('recall: ', recall_score(y_UNSW_8, y_pred_UNSW_8, average='weighted'))

# %% [code]
print(sorted(y_UNSW_8.unique()))
cm = confusion_matrix(y_UNSW_8, y_pred_UNSW_8, labels=sorted(y_UNSW_8.unique()))
print(cm)

# %% [code]
def classwise_accuracy():
   a = pd.crosstab(y_pred_UNSW_8,y_UNSW_8)
   print(a.max(axis=1)/a.sum(axis=1))
classwise_accuracy()

# %% [code]
print(classification_report(y_UNSW_8, y_pred_UNSW_8,labels=sorted(y_UNSW_8.unique())))
