# Supplementary material for: Improved temporal IoT device identification using robust statistical features
Source: PeerJ Comput Sci. 2024 Jul 9;10:e2145. doi: 10.7717/peerj-cs.2145 (PMC11323103; doi:10.7717/peerj-cs.2145)
Supplement: Supplemental Information 1 [file peerj-cs-10-2145-s001.zip › experiments/main-exp-onevsrest.ipynb]

# %% [markdown]
#### Import

# %% [code]
import pandas as pd
import pyshark as ps
import numpy as np
import time
import multiprocessing
from glob import glob
from datetime import timedelta
from tqdm.notebook import tqdm
import os

#Import sklearn
from sklearn.model_selection import train_test_split
from sklearn.metrics import f1_score, precision_score, accuracy_score, recall_score, confusion_matrix
from sklearn.ensemble import RandomForestClassifier
from sklearn.multiclass import OneVsRestClassifier
import pickle
from sklearn.impute import SimpleImputer
from sklearn.feature_selection import r_regression

# %% [markdown]
#### Functions

# %% [code]
def get_model():
    model = RandomForestClassifier(
        n_estimators=100,
        criterion='gini',
        # max_depth=5,
        min_samples_split=10,
        min_samples_leaf=2,
        min_weight_fraction_leaf=0.0,
        max_features='auto',
        max_leaf_nodes=None,
        min_impurity_decrease=0.0,
        # min_impurity_split=None,
        bootstrap=True,
        oob_score=False,
        n_jobs=-1,
        random_state=0,
        verbose=0,
        warm_start=False,
        class_weight='balanced'
    )
    return model

def filter_label(df, i):
    if i==0:
        df = df.loc[df['label'] != 'Smart Plug 2']
    elif i==1: 
        df = df.loc[(df['label'] == 'Amazon Echo') | (df['label'] == 'Belkin wemo motion sensor') | (df['label'] == 'Belkin Wemo switch') | (df['label'] == 'HP Printer') | 
        (df['label'] == 'Insteon Camera') | (df['label'] == 'Light Bulbs LiFX Smart Bulb') | (df['label'] == 'NEST Protect smoke alarm') | (df['label'] == 'Netatmo weather station') |
        (df['label'] == 'Samsung SmartCam') | (df['label'] == 'Smart Things') | (df['label'] == 'Triby Speaker') | (df['label'] == 'Withings Smart scale')]

    df = df.ffill().bfill()
    return df

def features_selection(df):
    df = df[['avg_payload_1_second', 'fma5_sum', 'fma5_mean', 'fma5_variance', 'fma5_std','range_5', 'max_payload', 'label']].copy()
    df = df.fillna(method='ffill')
    
    return df

def features_full(df):
    df = df.copy()
    df = df.fillna(method='ffill')
    
    return df

def test_split(df):
    X = df.iloc[:, :-1]
    y = df.iloc[:, -1]

    return X,y

# %% [markdown]
#### PRIVATE

# %% [markdown]
##### Week 1

# %% [code]
pickle_file = r'D:\Master\model\private_1_time.sav'
clf_priv = pickle.load(open(pickle_file, 'rb'))

# %% [code]
df_priv_1 = pd.read_csv(r'D:\Master\datasets\main-exp\combined\Private\combined_1.csv')
df_priv_1 = filter_label(df_priv_1, 0)
df_priv_1_cut = features_selection(df_priv_1)
X_priv_1, y_priv_1 = test_split(df_priv_1_cut)

# %% [code]
from sklearn import preprocessing
le = preprocessing.LabelEncoder()
y=le.fit_transform(y_priv_1)
y

# %% [code]
X_priv_1

# %% [code]
regression = r_regression(X_priv_1, y)

# %% [code]
regression

# %% [code]
df_priv_1_cut_2 = features_full(df_priv_1)
X_priv_1_2, y_priv_1_2 = test_split(df_priv_1_cut_2)
X_priv_1_2.drop(columns=['IAT_dt'], inplace=True)
regression2 = r_regression(X_priv_1_2, y)

# %% [code]
regression2

# %% [code]
rf_model = get_model()
start = time.time()
print('training....start time: ', start)
clf_priv = OneVsRestClassifier(rf_model, n_jobs=-1).fit(X_priv_1, y_priv_1)
stop = time.time() 
print('time taken: ', stop-start)

pickle_file = r'D:\Master\model\private_1_time.sav'
pickle.dump(clf_priv, open(pickle_file, 'wb'))

# %% [code]
y_pred_priv_1 = clf_priv.predict(X_priv_1)

# %% [code]
print('accuracy: ', accuracy_score(y_priv_1, y_pred_priv_1))
print('f1: ', f1_score(y_priv_1, y_pred_priv_1, average='weighted'))
print('precision: ', precision_score(y_priv_1, y_pred_priv_1, average='weighted'))
print('recall: ', recall_score(y_priv_1, y_pred_priv_1, average='weighted'))

# %% [code]
print(sorted(y_priv_1.unique()))
cm = confusion_matrix(y_priv_1, y_pred_priv_1, labels=sorted(y_priv_1.unique()))
print(cm)

# %% [code]
def classwise_accuracy():
   a = pd.crosstab(y_pred_priv_1,y_priv_1)
   print(a.max(axis=1)/a.sum(axis=1))
classwise_accuracy()

# %% [code]
# start = time.time()
# print('training....start time: ', start)
# clf_priv = rf_model.fit(X_priv_1, y_priv_1)
# stop = time.time() 
# print('time taken: ', stop-start)

# %% [markdown]
##### Week 2

# %% [code]
df_priv_2 = pd.read_csv(r'D:\Master\datasets\main-exp\combined\Private\combined_2.csv')
df_priv_2 = filter_label(df_priv_2, 0)
df_priv_2_cut = features_selection(df_priv_2)
X_priv_2, y_priv_2 = test_split(df_priv_2_cut)

# %% [code]
y_pred_priv_2 = clf_priv.predict(X_priv_2)

print('accuracy: ', accuracy_score(y_priv_2, y_pred_priv_2))
print('f1: ', f1_score(y_priv_2, y_pred_priv_2, average='weighted'))
print('precision: ', precision_score(y_priv_2, y_pred_priv_2, average='weighted'))
print('recall: ', recall_score(y_priv_2, y_pred_priv_2, average='weighted'))

# %% [code]
print(y_priv_2.unique())
cm = confusion_matrix(y_priv_2, y_pred_priv_2)
print(cm)

# %% [code]
def classwise_accuracy():
   a = pd.crosstab(y_pred_priv_2,y_priv_2)
   print(a.max(axis=1)/a.sum(axis=1))
classwise_accuracy()

# %% [markdown]
##### Week 3

# %% [code]
df_priv_3 = pd.read_csv(r'D:\Master\datasets\main-exp\combined\Private\combined_3.csv')
df_priv_3 = filter_label(df_priv_3, 0)
df_priv_3_cut = features_selection(df_priv_3)
X_priv_3, y_priv_3 = test_split(df_priv_3_cut)

# %% [code]
y_pred_priv_3 = clf_priv.predict(X_priv_3)

print('accuracy: ', accuracy_score(y_priv_3, y_pred_priv_3))
print('f1: ', f1_score(y_priv_3, y_pred_priv_3, average='weighted'))
print('precision: ', precision_score(y_priv_3, y_pred_priv_3, average='weighted'))
print('recall: ', recall_score(y_priv_3, y_pred_priv_3, average='weighted'))

# %% [code]
print(y_priv_3.unique())
cm = confusion_matrix(y_priv_3, y_pred_priv_3)
print(cm)

# %% [code]
def classwise_accuracy():
   a = pd.crosstab(y_pred_priv_3,y_priv_3)
   print(a.max(axis=1)/a.sum(axis=1))
classwise_accuracy()

# %% [markdown]
##### Week 4

# %% [code]
df_priv_4 = pd.read_csv(r'D:\Master\datasets\main-exp\combined\Private\combined_4.csv')
df_priv_4 = filter_label(df_priv_4, 0)
df_priv_4_cut = features_selection(df_priv_4)
X_priv_4, y_priv_4 = test_split(df_priv_4_cut)

# %% [code]
y_pred_priv_4 = clf_priv.predict(X_priv_4)

print('accuracy: ', accuracy_score(y_priv_4, y_pred_priv_4))
print('f1: ', f1_score(y_priv_4, y_pred_priv_4, average='weighted'))
print('precision: ', precision_score(y_priv_4, y_pred_priv_4, average='weighted'))
print('recall: ', recall_score(y_priv_4, y_pred_priv_4, average='weighted'))

# %% [code]
print(y_priv_4.unique())
cm = confusion_matrix(y_priv_4, y_pred_priv_4)
print(cm)

# %% [code]
def classwise_accuracy():
   a = pd.crosstab(y_pred_priv_4,y_priv_4)
   print(a.max(axis=1)/a.sum(axis=1))
classwise_accuracy()

# %% [markdown]
##### Week 5

# %% [code]
df_priv_5 = pd.read_csv(r'D:\Master\datasets\main-exp\combined\Private\combined_5.csv')
df_priv_5 = filter_label(df_priv_5, 0)
df_priv_5_cut = features_selection(df_priv_5)
X_priv_5, y_priv_5 = test_split(df_priv_5_cut)

# %% [code]
y_pred_priv_5 = clf_priv.predict(X_priv_5)

print('accuracy: ', accuracy_score(y_priv_5, y_pred_priv_5))
print('f1: ', f1_score(y_priv_5, y_pred_priv_5, average='weighted'))
print('precision: ', precision_score(y_priv_5, y_pred_priv_5, average='weighted'))
print('recall: ', recall_score(y_priv_5, y_pred_priv_5, average='weighted'))

# %% [code]
print(y_priv_5.unique())
cm = confusion_matrix(y_priv_5, y_pred_priv_5)
print(cm)

# %% [code]
def classwise_accuracy():
   a = pd.crosstab(y_pred_priv_5,y_priv_5)
   print(a.max(axis=1)/a.sum(axis=1))
classwise_accuracy()

# %% [markdown]
##### Week 6

# %% [code]
df_priv_6 = pd.read_csv(r'D:\Master\datasets\main-exp\combined\Private\combined_6.csv')
df_priv_6 = filter_label(df_priv_6, 0)
df_priv_6_cut = features_selection(df_priv_6)
X_priv_6, y_priv_6 = test_split(df_priv_6_cut)

# %% [code]
y_pred_priv_6 = clf_priv.predict(X_priv_6)

print('accuracy: ', accuracy_score(y_priv_6, y_pred_priv_6))
print('f1: ', f1_score(y_priv_6, y_pred_priv_6, average='weighted'))
print('precision: ', precision_score(y_priv_6, y_pred_priv_6, average='weighted'))
print('recall: ', recall_score(y_priv_6, y_pred_priv_6, average='weighted'))

# %% [code]
print(y_priv_6.unique())
cm = confusion_matrix(y_priv_6, y_pred_priv_6)
print(cm)

# %% [code]
def classwise_accuracy():
   a = pd.crosstab(y_pred_priv_6,y_priv_6)
   print(a.max(axis=1)/a.sum(axis=1))
classwise_accuracy()

# %% [markdown]
#### UNSW

# %% [markdown]
##### Week 1

# %% [code]
df_UNSW_1 = pd.read_csv(r'D:\Master\datasets\main-exp-2\combined\UNSW\week_1.csv')
df_UNSW_1 = filter_label(df_UNSW_1, 1)
df_UNSW_1_cut = features_selection(df_UNSW_1)
X_UNSW_1, y_UNSW_1 = test_split(df_UNSW_1_cut)

# %% [code]
from sklearn import preprocessing
le = preprocessing.LabelEncoder()
y=le.fit_transform(y_UNSW_1)
y

# %% [code]
regression = r_regression(X_UNSW_1, y)

# %% [code]
X_UNSW_1

# %% [code]
regression

# %% [code]
df_UNSW_1_cut_2 = features_full(df_UNSW_1)
X_UNSW_1_2, y_UNSW_1_2 = test_split(df_UNSW_1_cut_2)
X_UNSW_1_2.drop(columns=['IAT_dt'], inplace=True)
regression2 = r_regression(X_UNSW_1_2, y)

# %% [code]
X_UNSW_1_2

# %% [code]
regression2

# %% [code]
rf_model = get_model()
start = time.time()
print('training....start time: ', start)
clf_UNSW_1 = OneVsRestClassifier(rf_model, n_jobs=-1).fit(X_UNSW_1, y_UNSW_1)
stop = time.time() 
print('time taken: ', stop-start)

# pickle_file = r'D:\Master\model\main-2\UNSW_1_time.sav'
# pickle.dump(clf_UNSW_1, open(pickle_file, 'wb'))

# %% [code]
pickle_file = r'D:\Master\model\main-2\UNSW_1_time.sav'
clf_UNSW_1 = pickle.load(open(pickle_file, 'rb'))

# %% [code]
y_pred_UNSW_1 = clf_UNSW_1.predict(X_UNSW_1)

# %% [code]
print('accuracy: ', accuracy_score(y_UNSW_1, y_pred_UNSW_1))
print('f1: ', f1_score(y_UNSW_1, y_pred_UNSW_1, average='weighted'))
print('precision: ', precision_score(y_UNSW_1, y_pred_UNSW_1, average='weighted'))
print('recall: ', recall_score(y_UNSW_1, y_pred_UNSW_1, average='weighted'))

# %% [code]
print(sorted(y_UNSW_1.unique()))
cm = confusion_matrix(y_UNSW_1, y_pred_UNSW_1, labels=sorted(y_UNSW_1.unique()))
print(cm)

# %% [code]
def classwise_accuracy():
   a = pd.crosstab(y_pred_UNSW_1,y_UNSW_1)
   print(a.max(axis=1)/a.sum(axis=1))
classwise_accuracy()

# %% [markdown]
##### Week 2

# %% [code]
df_UNSW_2 = pd.read_csv(r'D:\Master\datasets\main-exp-2\combined\UNSW\week_2.csv')
df_UNSW_2 = filter_label(df_UNSW_2, 1)
df_UNSW_2_cut = features_selection(df_UNSW_2)
X_UNSW_2, y_UNSW_2 = test_split(df_UNSW_2_cut)

# %% [code]
y_pred_UNSW_2 = clf_UNSW_1.predict(X_UNSW_2)

# %% [code]
print('accuracy: ', accuracy_score(y_UNSW_2, y_pred_UNSW_2))
print('f1: ', f1_score(y_UNSW_2, y_pred_UNSW_2, average='weighted'))
print('precision: ', precision_score(y_UNSW_2, y_pred_UNSW_2, average='weighted'))
print('recall: ', recall_score(y_UNSW_2, y_pred_UNSW_2, average='weighted'))

# %% [code]
print(len(y_UNSW_2.unique()), y_UNSW_2.unique(), set(clf_UNSW_1.classes_).symmetric_difference(set(y_UNSW_2.unique())))
cm = confusion_matrix(y_UNSW_2, y_pred_UNSW_2)
print(cm)

# %% [markdown]
##### Week 3

# %% [code]
df_UNSW_3 = pd.read_csv(r'D:\Master\datasets\main-exp-2\combined\UNSW\week_3.csv')
df_UNSW_3 = filter_label(df_UNSW_3, 1)
df_UNSW_3_cut = features_selection(df_UNSW_3)
X_UNSW_3, y_UNSW_3 = test_split(df_UNSW_3_cut)

# %% [code]
y_pred_UNSW_3 = clf_UNSW_1.predict(X_UNSW_3)

print('accuracy: ', accuracy_score(y_UNSW_3, y_pred_UNSW_3))
print('f1: ', f1_score(y_UNSW_3, y_pred_UNSW_3, average='weighted'))
print('precision: ', precision_score(y_UNSW_3, y_pred_UNSW_3, average='weighted'))
print('recall: ', recall_score(y_UNSW_3, y_pred_UNSW_3, average='weighted'))

# %% [code]
print(len(y_UNSW_3.unique()), y_UNSW_3.unique(), set(clf_UNSW_1.classes_).symmetric_difference(set(y_UNSW_3.unique())))
y_UNSW_3.unique()
cm = confusion_matrix(y_UNSW_3, y_pred_UNSW_3)
print(cm)

# %% [markdown]
##### Week 4

# %% [code]
df_UNSW_4 = pd.read_csv(r'D:\Master\datasets\main-exp-2\combined\UNSW\week_4.csv')
df_UNSW_4 = filter_label(df_UNSW_4, 1)
df_UNSW_4_cut = features_selection(df_UNSW_4)
X_UNSW_4, y_UNSW_4 = test_split(df_UNSW_4_cut)

# %% [code]
y_pred_UNSW_4 = clf_UNSW_1.predict(X_UNSW_4)

print('accuracy: ', accuracy_score(y_UNSW_4, y_pred_UNSW_4))
print('f1: ', f1_score(y_UNSW_4, y_pred_UNSW_4, average='weighted'))
print('precision: ', precision_score(y_UNSW_4, y_pred_UNSW_4, average='weighted'))
print('recall: ', recall_score(y_UNSW_4, y_pred_UNSW_4, average='weighted'))

# %% [code]
print(len(y_UNSW_4.unique()), y_UNSW_4.unique(), set(clf_UNSW_1.classes_).symmetric_difference(set(y_UNSW_4.unique())))
cm = confusion_matrix(y_UNSW_4, y_pred_UNSW_4)
print(cm)

# %% [markdown]
##### Week 5

# %% [code]
df_UNSW_5 = pd.read_csv(r'D:\Master\datasets\main-exp-2\combined\UNSW\week_5.csv')
df_UNSW_5 = filter_label(df_UNSW_5, 1)
df_UNSW_5_cut = features_selection(df_UNSW_5)
X_UNSW_5, y_UNSW_5 = test_split(df_UNSW_5_cut)

# %% [code]
y_pred_UNSW_5 = clf_UNSW_1.predict(X_UNSW_5)

print('accuracy: ', accuracy_score(y_UNSW_5, y_pred_UNSW_5))
print('f1: ', f1_score(y_UNSW_5, y_pred_UNSW_5, average='weighted'))
print('precision: ', precision_score(y_UNSW_5, y_pred_UNSW_5, average='weighted'))
print('recall: ', recall_score(y_UNSW_5, y_pred_UNSW_5, average='weighted'))

# %% [code]
print(len(y_UNSW_5.unique()), y_UNSW_5.unique(), set(clf_UNSW_1.classes_).symmetric_difference(set(y_UNSW_5.unique())))
cm = confusion_matrix(y_UNSW_5, y_pred_UNSW_5)
print(cm)

# %% [code]
print(np.unique(y_pred_UNSW_5))
print(len(np.unique(y_pred_UNSW_5)))

labels_15=['Amazon Echo','Belkin Wemo switch','Belkin wemo motion sensor','Dropcam','HP Printer',
'Insteon Camera','Light Bulbs LiFX Smart Bulb','NEST Protect smoke alarm','Netatmo weather station','PIX-STAR Photo-frame','Samsung SmartCam','Smart Things','Triby Speaker','iHome Power Plug', 'Withings Smart scale']

# %% [code]
from sklearn.metrics import multilabel_confusion_matrix
from sklearn.metrics import classification_report
labels_16= ['Amazon Echo','Belkin wemo motion sensor','Belkin Wemo switch','Dropcam','HP Printer','iHome Power Plug','Insteon Camera','Light Bulbs LiFX Smart Bulb','NEST Protect smoke alarm','Netatmo weather station','Netatmo Welcome','PIX-STAR Photo-frame','Samsung SmartCam','Smart Things','Triby Speaker','Withings Smart scale']
# multilabel_confusion_matrix(y_UNSW_5, y_pred_UNSW_5,labels=labels_15)
print(classification_report(y_UNSW_5, y_pred_UNSW_5,labels=labels_15))

# %% [code]
confusion_matrix(y_UNSW_5, y_pred_UNSW_5,labels=labels_15)

# %% [markdown]
##### Week 6

# %% [code]
df_UNSW_6 = pd.read_csv(r'D:\Master\datasets\main-exp-2\combined\UNSW\week_6.csv')
df_UNSW_6 = filter_label(df_UNSW_6, 1)
df_UNSW_6_cut = features_selection(df_UNSW_6)
X_UNSW_6, y_UNSW_6 = test_split(df_UNSW_6_cut)

# %% [code]
y_pred_UNSW_6 = clf_UNSW_1.predict(X_UNSW_6)

print('accuracy: ', accuracy_score(y_UNSW_6, y_pred_UNSW_6))
print('f1: ', f1_score(y_UNSW_6, y_pred_UNSW_6, average='weighted'))
print('precision: ', precision_score(y_UNSW_6, y_pred_UNSW_6, average='weighted'))
print('recall: ', recall_score(y_UNSW_6, y_pred_UNSW_6, average='weighted'))

# %% [code]
print(len(y_UNSW_6.unique()), y_UNSW_6.unique(), set(clf_UNSW_1.classes_).symmetric_difference(set(y_UNSW_6.unique())))
cm = confusion_matrix(y_UNSW_6, y_pred_UNSW_6)
print(cm)

# %% [markdown]
##### Week 7

# %% [code]
df_UNSW_7 = pd.read_csv(r'D:\Master\datasets\main-exp-2\combined\UNSW\week_7.csv')
df_UNSW_7 = filter_label(df_UNSW_7, 1)
df_UNSW_7_cut = features_selection(df_UNSW_7)
X_UNSW_7, y_UNSW_7 = test_split(df_UNSW_7_cut)

# %% [code]
y_pred_UNSW_7 = clf_UNSW_1.predict(X_UNSW_7)

print('accuracy: ', accuracy_score(y_UNSW_7, y_pred_UNSW_7))
print('f1: ', f1_score(y_UNSW_7, y_pred_UNSW_7, average='weighted'))
print('precision: ', precision_score(y_UNSW_7, y_pred_UNSW_7, average='weighted'))
print('recall: ', recall_score(y_UNSW_7, y_pred_UNSW_7, average='weighted'))

# %% [code]
y_pred_UNSW_7 = clf_UNSW_1.predict(X_UNSW_7)

print('accuracy: ', accuracy_score(y_UNSW_7, y_pred_UNSW_7))
print('f1: ', f1_score(y_UNSW_7, y_pred_UNSW_7, average='weighted'))
print('precision: ', precision_score(y_UNSW_7, y_pred_UNSW_7, average='weighted'))
print('recall: ', recall_score(y_UNSW_7, y_pred_UNSW_7, average='weighted'))

# %% [code]
print(len(y_UNSW_7.unique()), y_UNSW_7.unique(), set(clf_UNSW_1.classes_).symmetric_difference(set(y_UNSW_7.unique())))
cm = confusion_matrix(y_UNSW_7, y_pred_UNSW_7)
print(cm)

# %% [markdown]
##### Week 8

# %% [code]
df_UNSW_8 = pd.read_csv(r'D:\Master\datasets\main-exp-2\combined\UNSW\week_8.csv')
df_UNSW_8 = filter_label(df_UNSW_8, 1)
df_UNSW_8_cut = features_selection(df_UNSW_8)
X_UNSW_8, y_UNSW_8 = test_split(df_UNSW_8_cut)

# %% [code]
y_pred_UNSW_8 = clf_UNSW_1.predict(X_UNSW_8)

print('accuracy: ', accuracy_score(y_UNSW_8, y_pred_UNSW_8))
print('f1: ', f1_score(y_UNSW_8, y_pred_UNSW_8, average='weighted'))
print('precision: ', precision_score(y_UNSW_8, y_pred_UNSW_8, average='weighted'))
print('recall: ', recall_score(y_UNSW_8, y_pred_UNSW_8, average='weighted'))

# %% [code]
print(len(y_UNSW_8.unique()), y_UNSW_8.unique(), set(clf_UNSW_1.classes_).symmetric_difference(set(y_UNSW_8.unique())))
cm = confusion_matrix(y_UNSW_8, y_pred_UNSW_8)
print(cm)

# %% [code]
def classwise_accuracy():
   a = pd.crosstab(y_pred_UNSW_8,y_UNSW_8)
   print(a.max(axis=1)/a.sum(axis=1))
classwise_accuracy()
