# Supplementary material for: Improved temporal IoT device identification using robust statistical features
Source: PeerJ Comput Sci. 2024 Jul 9;10:e2145. doi: 10.7717/peerj-cs.2145 (PMC11323103; doi:10.7717/peerj-cs.2145)
Supplement: Dataset S1 [file peerj-cs-10-2145-s002.txt]

DOI to private dataset:
https://doi.org/10.6084/m9.figshare.25143581.v1

WE GIVE PERMISSION FOR THE DATASET TO BE MADE PUBLIC UPON ACCEPTANCE
